# Supplementary material for: Bacteriomic Profiles of Rock-Dwelling Lichens from the Venezuelan Guiana Shield and the South African Highveld Plateau
Source: Microorganisms. 2024 Jan 29;12(2):290. doi: 10.3390/microorganisms12020290 (PMC10892498; doi:10.3390/microorganisms12020290)
Supplement: Supplementary file 1 [file microorganisms-12-00290-s001.zip]

Archive with 2 entries (2 files):
- microorganisms-2807680-supplementary.pdf
- microorganisms-2807680-supplementary.xlsx
