# Supplementary material for: Bacteriomic Profiles of Rock-Dwelling Lichens from the Venezuelan Guiana Shield and the South African Highveld Plateau
Source: Microorganisms. 2024 Jan 29;12(2):290. doi: 10.3390/microorganisms12020290 (PMC10892498; doi:10.3390/microorganisms12020290)
Supplement: Supplementary file 1 [file microorganisms-12-00290-s001.zip › microorganisms-2807680-supplementary.xlsx]

## Sheet: Table S4
Sample code	G01	G02	G03	G04	G05	G06	G07	G08	G09	G10	G11	G12	SA01	SA02	SA03	SA04	SA05	SA06	SA07	SA08	Taxonomy
Closest species	Alectoria sarmentosa		Usnea florida		Menegazzia terebrata		Canoparmelia caroliniana								Xanthoparmelia conspersa			Crocodia aurata
AJ133164_s	0	0	0	0	0	0	0	0	0	0	0	0	0	0	7.52021e-05	0	0	0	0	0	Bacteria;Cyanobacteria;Hormogoneae;Nostocales;Nostocaceae;Calothrix;AJ133164_s
AJ292684_s	0	0	0	0	0	0	0	0	0	0	0	1.17908e-05	0	0	9.40026e-05	0	9.28448e-05	0	0	0	Bacteria;Cyanobacteria;PAC002560_c;PAC002560_o;PAC002560_f;PAC002560_g;AJ292684_s
AJ544083_s	0	0	0	0.000155188	0	0	0	0	1.45552e-05	4.47567e-05	0.000137246	0	0	0	0	0	0	0	0	0	Bacteria;Cyanobacteria;Hormogoneae;Stigonematales;Scytonemataceae;Mastigocladopsis;AJ544083_s
ALWD_s	0	0	0	0	0	0	0	0	0	0	0	0	0	0	0	0.000167336	0	0	0	0	Bacteria;Cyanobacteria;Hormogoneae;Nostocales;Nostocaceae;Halotia;ALWD_s
AP018172_s	0	0	0	0	0	0	0	0	0	0	0	0	0.000310146	0	0	0.000753012	0	8.22166e-05	0	0	Bacteria;Cyanobacteria;Hormogoneae;Nostocales;Nostocaceae;Nostoc;AP018172_s
AP018255_s	0	0	0	0	0	0	0	0	0	0	0	0	0	0	1.88005e-05	0	0	0	0	0	Bacteria;Cyanobacteria;Hormogoneae;Nostocales;Nostocaceae;Calothrix;AP018255_s
AY326529_s	0	0	0	0	0	0.0110113	0	0	0.00423556	0	0.0016744	0	0	0	0	0	6.18965e-05	0	0	0	Bacteria;Cyanobacteria;PAC002560_c;PAC002560_o;PAC002560_f;PAC002560_g;AY326529_s
AY425770_s	0	0.000912194	0.000934348	0.000186226	0.00072945	1.1917e-05	2.7835e-05	0.000262601	8.73312e-05	0.000111892	0	1.17908e-05	0	0	1.88005e-05	0	0	0	0	0	Bacteria;Cyanobacteria;Hormogoneae;Nostocales;FJ466074_f;FJ466074_g;AY425770_s
AY425789_s	0.000145457	0.000294256	0.00118168	0.000186226	0.00477915	0.000309841	0	0.00208699	0.00193584	0.00116368	0.000301941	0	4.43066e-05	5.66316e-05	1.88005e-05	0	6.18965e-05	8.22166e-05	2.22539e-05	4.35066e-05	Bacteria;Cyanobacteria;PAC002560_c;PAC002560_o;PAC002560_f;PAC002560_g;AY425789_s
AY493580_s	0	0	0	0	0	0	0	0	0	0	0	0	0	0	0	0.000167336	0	0	0	0	Bacteria;Cyanobacteria;Chroobacteria;Oscillatoriales;Pseudanabaenaceae;Phormidium_g5;AY493580_s
AY785313_g_uc	0	0.000382533	0.000687021	0	0	0	0	0	0	0	0	2.35816e-05	0	0	0	0	0	0	0	0	Bacteria;Cyanobacteria;Hormogoneae;Nostocales;Nostocaceae;AY785313_g;AY785313_g_uc
AY785313_s	0	0.000117702	0.000687021	0	0	0	0	0	0	0	0	0.00541197	0	0	1.88005e-05	0	0	0	0	0	Bacteria;Cyanobacteria;Hormogoneae;Nostocales;Nostocaceae;AY785313_g;AY785313_s
AY963380_s	0	0	0	0	2.51534e-05	0	0	1.38211e-05	0	6.71351e-05	0	0	0	0	0	0	0	0	0	0	Bacteria;Cyanobacteria;PAC002560_c;PAC002560_o;PAC002560_f;PAC002560_g;AY963380_s
Anabaena oscillarioides	0	0	0.000192366	0	2.51534e-05	0	0	0	0	0	0	2.35816e-05	0	0	0	0	0	0	0	0	Bacteria;Cyanobacteria;Hormogoneae;Nostocales;Nostocaceae;Anabaena;Anabaena oscillarioides
BDUC_s	0	0	0	0	0	0	0	0	0	0	0	0	0.000575986	0	0	0.00133869	0	0	0	0	Bacteria;Cyanobacteria;Hormogoneae;Nostocales;Nostocaceae;Halotia;BDUC_s
Calothrix desertica	0	0	0	0	0	0	0	0	0	0	0	0	0	0	1.88005e-05	0	0	0	0	0	Bacteria;Cyanobacteria;Hormogoneae;Nostocales;Nostocaceae;Calothrix;Calothrix desertica
DQ532230_s	0	0	0	0	0	0	0	0	0	0	0	0	0	0	0	0.000167336	0	0	0	0	Bacteria;Cyanobacteria;Hormogoneae;Nostocales;Nostocaceae;EU753646_g;DQ532230_s
DQ532271_g_uc	0	0	0	0	0	0	0	0	0	0	0	0	0	0	0.00035721	0	0	0	0	0	Bacteria;Cyanobacteria;Chroobacteria;Pleurocapsales;Chroococcidiopsis_f;DQ532271_g;DQ532271_g_uc
DQ914863_g_uc	0	0.00170669	0.00181373	0.00111735	0.0217074	2.38339e-05	0	0.0109602	5.82208e-05	0	0	0	0	0	0.000658018	0	6.18965e-05	0	0	0	Bacteria;Cyanobacteria;Chroobacteria;Pleurocapsales;Chroococcidiopsis_f;DQ914863_g;DQ914863_g_uc
DQ914863_s	0	0	0	0	0	0	0	0	0	0	0	0	0	0	1.88005e-05	0	0	0	0	0	Bacteria;Cyanobacteria;Chroobacteria;Pleurocapsales;Chroococcidiopsis_f;DQ914863_g;DQ914863_s
DQ990927_s	0	0	0	0	0	0	0	0	0	0	0	0	0	0	0.00109043	0	0	0	0	0	Bacteria;Cyanobacteria;Chroobacteria;Pleurocapsales;Chroococcidiopsis_f;DQ129645_g;DQ990927_s
EF032788_g_uc	0	0	0	0	0.000100614	0	0	0	0	0	8.23475e-05	0	0	0	0	0	0	0	0	0	Bacteria;Cyanobacteria;Chroobacteria;Pleurocapsales;Chroococcidiopsis_f;EF032788_g;EF032788_g_uc
EF516816_s	0	0	0	0	0	0	0	0	0	0	0	0	4.43066e-05	0	0	0	0	0	0	0	Bacteria;Cyanobacteria;PAC001562_c;PAC001562_o;PAC001562_f;JF417809_g;EF516816_s
EF648038_s	0	0	0	0	0	0	0	0	0	0	0	2.35816e-05	0	0	0.000150404	0	0	0	4.45077e-05	0	Bacteria;Cyanobacteria;PAC002560_c;PAC000393_o;PAC000616_f;PAC000616_g;EF648038_s
EF654080_g_uc	0	0.000176554	0.000577097	0.00183122	0	0	0	2.76423e-05	0	0	0	2.35816e-05	0	0	0	0	0	0	0	0	Bacteria;Cyanobacteria;Chroobacteria;Oscillatoriales;Oscillatoriaceae;EF654080_g;EF654080_g_uc
EU340175_s	0	0	0	0	0	0	0	0	0	0	0	0	0.00013292	0	0	0	0	0	0	0	Bacteria;Cyanobacteria;Hormogoneae;Nostocales;Nostocaceae;Halotia;EU340175_s
EU409851_s	0	0	0	0	0	0	0	0	0	0	0	8.25355e-05	0	0	3.76011e-05	0	0	0	0	0	Bacteria;Cyanobacteria;Hormogoneae;Nostocales;FJ466074_f;FJ466074_g;EU409851_s
EU445211_s	0	0	0	0	0	0	2.7835e-05	0	0	0	0	0	0	0	0	0	0	0	2.22539e-05	0	Bacteria;Cyanobacteria;PAC002560_c;PAC002560_o;PAC002560_f;PAC002560_g;EU445211_s
FJ203524_g_uc	0	0	0	0.000993203	0	0	0	0	0	0	0	0	0	0	0	0	0	0	0	0	Bacteria;Cyanobacteria;Chroobacteria;Chroococcales;Limnococcus_f;FJ203524_g;FJ203524_g_uc
FJ230803_g_uc	0	0	0	0	0	0	0	0	0	0.000111892	0	0.00742819	0.000398759	0	0	0	0	0	0	0	Bacteria;Cyanobacteria;Chroobacteria;Pleurocapsales;Chroococcidiopsis_f;FJ230803_g;FJ230803_g_uc
FJ230829_g_uc	0	0.00147128	0.00335266	0.00266923	0.00548345	0	0	0.00131301	0.000320214	4.47567e-05	0	9.43263e-05	0.00172796	0	0.000658018	0	0	0	0	0.0006526	Bacteria;Cyanobacteria;Chroobacteria;Oscillatoriales;Oscillatoriaceae;FJ230829_g;FJ230829_g_uc
FJ230829_s	0	2.94256e-05	0.000109923	0	0	0	0	0	0	0	0	0	0	0	0	0	0	0	0	0	Bacteria;Cyanobacteria;Chroobacteria;Oscillatoriales;Oscillatoriaceae;FJ230829_g;FJ230829_s
FJ465967_s	0	0	0.000934348	0.00211056	0.0213804	0	0	0.00949511	8.73312e-05	0.000156649	0	0	0	0	0	0	0	0	0	0	Bacteria;Cyanobacteria;Hormogoneae;Nostocales;FJ466074_f;FJ466074_g;FJ465967_s
FJ466032_s	0	0	2.74808e-05	0.000589714	0.0121491	0.00200205	0.00038969	0.0051691	0.00349325	0.00734011	0.000164695	0.0010258	0	0.000113263	0	0	0.000154741	0	2.22539e-05	0	Bacteria;Cyanobacteria;PAC002560_c;PAC002560_o;PAC002560_f;PAC002560_g;FJ466032_s
FJ466073_s	0	0	0	0	0	0	8.3505e-05	0	0	0	0	0	0	0	0.000206806	0	0	0	0.000200285	0	Bacteria;Cyanobacteria;PAC002560_c;PAC002560_o;PAC002560_f;PAC002560_g;FJ466073_s
FJ466074_g_uc	0	0.00047081	0.00349007	0.014867	0.00814971	8.34187e-05	0	0.00733902	0.000116442	0.000626594	5.48983e-05	0.000919681	0	0	0	0	0	0	0	0	Bacteria;Cyanobacteria;Hormogoneae;Nostocales;FJ466074_f;FJ466074_g;FJ466074_g_uc
FJ466074_s	0	0	0	0	2.51534e-05	0	0	0	0	0	0	0	0	0	0.000282008	0	6.18965e-05	0	0	0	Bacteria;Cyanobacteria;Hormogoneae;Nostocales;FJ466074_f;FJ466074_g;FJ466074_s
FJ592733_s	0	0	0	0	0	9.53357e-05	0	0	0.00132452	0	0	0	0	0	0	0	0	0	0	0	Bacteria;Cyanobacteria;PAC002560_c;PAC002560_o;PAC002560_f;PAC002560_g;FJ592733_s
FJ595550_s	0	2.94256e-05	0	0	2.51534e-05	0	0	1.38211e-05	0	2.23784e-05	0	0	0.000398759	0	0.00129724	8.3668e-05	6.18965e-05	0	6.67616e-05	0	Bacteria;Cyanobacteria;Chroobacteria;Pleurocapsales;Chroococcidiopsis_f;DQ914863_g;FJ595550_s
FJ625338_s	0	0	0	0	0	0	0	0	1.45552e-05	0	2.74492e-05	1.17908e-05	0	0	0	0	0	0	0	0	Bacteria;Cyanobacteria;PAC002560_c;PAC002560_o;PAC002560_f;PAC002560_g;FJ625338_s
FJ625369_s	0	0	0	0	0	0	0	0	0	0	0	1.17908e-05	0	0	0	0	0	0	0	0	Bacteria;Cyanobacteria;PAC002560_c;PAC002560_o;PAC002560_f;PAC002560_g;FJ625369_s
FR749806_g_uc	0	0	0	6.20752e-05	0	0	0	0	0	0	0	0	0	0	0	0	0	0	0	0	Bacteria;Cyanobacteria;Chroobacteria;Pleurocapsales;Chroococcidiopsis_f;FR749806_g;FR749806_g_uc
FR749811_s group	0.000468694	0	5.49617e-05	3.10376e-05	0.000201227	5.95848e-05	0	0.00012439	0.000160107	0.000380432	0.000274492	0.000353724	0	0	0.000300808	0	0.000247586	0	0.000845647	0	Bacteria;Cyanobacteria;PAC002560_c;PAC002560_o;PAC002560_f;PAC002560_g;FR749811_s group
FR749820_s	0	0	0	0	0	0	0	0	1.45552e-05	0	5.48983e-05	0	0	0	3.76011e-05	0	3.09483e-05	0	2.22539e-05	0	Bacteria;Cyanobacteria;PAC002560_c;PAC002560_o;PAC002560_f;PAC002560_g;FR749820_s
FR798925_g_uc	0	0.00179496	0.00552365	0.0112356	0.00787303	4.76679e-05	0	0.00356585	0.000203773	0	0	3.53724e-05	0	0	0.00112803	0	0	0	0	0	Bacteria;Cyanobacteria;Chroobacteria;Pleurocapsales;Chroococcidiopsis_f;FR798925_g;FR798925_g_uc
GQ495387_s	0	0	0	0	0	0	0	0	0	0	0	0	0	5.66316e-05	0	0	3.09483e-05	0	0.000511839	0	Bacteria;Cyanobacteria;PAC002560_c;PAC002560_o;PAC002560_f;PAC002560_g;GQ495387_s
Gloeotrichia echinulata	0	0	0	0	0	0	0	0	0	0	0	0	0.00013292	0	0	0	0	0	0	0	Bacteria;Cyanobacteria;Hormogoneae;Nostocales;Nostocaceae;Gloeotrichia;Gloeotrichia echinulata
HM240930_s	0	0	0	0	0	0	0	0	0	0	0	0	0.00013292	0	0.00156044	0	0	0	0	0	Bacteria;Cyanobacteria;Chroobacteria;Oscillatoriales;Pseudanabaenaceae;Leptolyngbya;HM240930_s
HM241018_s	0	0	0	0	0	0	0	0	0	0	0	0	0.000354453	0	0	0	0	0	0	0	Bacteria;Cyanobacteria;Chroobacteria;Pleurocapsales;Chroococcidiopsis_f;DQ914863_g;HM241018_s
HQ755632_s	0	0	0	0	0	0	0	0	0	0	0	0	0	0	0.00171085	0	0	0	0	0	Bacteria;Cyanobacteria;Chroobacteria;Oscillatoriales;Pseudanabaenaceae;Leptolyngbya;HQ755632_s
Halotia_uc	0	0	0	0	0	0	0	0	0	0	0	5.89539e-05	4.43066e-05	0	1.88005e-05	0	0	0	0	0	Bacteria;Cyanobacteria;Hormogoneae;Nostocales;Nostocaceae;Halotia;Halotia_uc
JF017571_s	0	0	0	0	0	0	0	1.38211e-05	0	0	0	0	0	0	0	0	0	0	0	0	Bacteria;Cyanobacteria;Chroobacteria;Oscillatoriales;Pseudanabaenaceae;Leptolyngbya;JF017571_s
JF173656_s	0	0	0	0	5.03069e-05	0	0	1.38211e-05	0	0	0	3.53724e-05	0	0	1.88005e-05	0	0	8.22166e-05	0	0	Bacteria;Cyanobacteria;PAC002560_c;PAC002560_o;PAC002560_f;PAC002560_g;JF173656_s
JF181559_s	0	0	0	0	0	0	0	0	0	0	0	0	0	0	0	8.3668e-05	0	0	0	0	Bacteria;Cyanobacteria;Chroobacteria;Oscillatoriales;Symploca_f;Microcoleus_g1;JF181559_s
JF417809_g_uc	0	0	0	0	0	0	0	0	0	0	0	0	0.00013292	0	0	0	0	0	0	0	Bacteria;Cyanobacteria;PAC001562_c;PAC001562_o;PAC001562_f;JF417809_g;JF417809_g_uc
JN023296_s	0	0	0	0	0	0	0	0	0	0	0	0.00116729	0	0	0	0	0	0	2.22539e-05	0	Bacteria;Cyanobacteria;PAC002560_c;PAC002560_o;PAC002560_f;PAC002560_g;JN023296_s
JN023297_s	0.00025859	0.00073564	0.00791448	0.0530743	0.025078	0.00488595	0.00629071	0.00948129	0.00717571	0.00400573	0.00400758	0.00528227	0.000310146	5.66316e-05	0.0070502	8.3668e-05	0.00315672	8.22166e-05	0.000311554	8.70133e-05	Bacteria;Cyanobacteria;PAC002560_c;PAC002560_o;PAC002560_f;PAC002560_g;JN023297_s
JN023717_s	0	0	0	0	0	0.000202588	0	0	7.2776e-05	0	0	0	0	0	0	0	0	0	0	0	Bacteria;Cyanobacteria;PAC002560_c;PAC002560_o;EF018129_f;EF018129_g;JN023717_s
JN023854_s	0	0	0	0	0	0	0	0	0	0	0	0	0	0	0.000112803	0	0.00139267	0	6.67616e-05	0	Bacteria;Cyanobacteria;PAC002560_c;PAC002560_o;PAC002560_f;PAC002560_g;JN023854_s
JN024039_s	0.000161619	0	0.000412212	0.00322791	0.00150921	0.00129895	0.00573401	0.00073252	0.000800536	0.00201405	0.0205869	0.000683865	4.43066e-05	0.000113263	3.76011e-05	0	0.000371379	0.00024665	0.000155777	4.35066e-05	Bacteria;Cyanobacteria;PAC002560_c;PAC002560_o;PAC002560_f;PAC002560_g;JN024039_s
JN024045_s	0	0	0	0	0	0	0	0	0	0	0	4.71631e-05	0	0	0	0	0	0	0	0	Bacteria;Cyanobacteria;PAC002560_c;PAC002560_o;PAC002560_f;PAC002560_g;JN024045_s
JN024047_s	0	0	0	0	0	0	0	0	1.45552e-05	0	0	0	0	0	0	0	0	0	0	0	Bacteria;Cyanobacteria;PAC002560_c;PAC002560_o;EF018129_f;EF018129_g;JN024047_s
JN038282_s	0	0	0	0	0	0	0.000417525	0	0.000189218	6.71351e-05	0.000548983	4.71631e-05	0	0	0	0	0	8.22166e-05	0	0	Bacteria;Cyanobacteria;PAC000053_c;PAC000053_o;PAC000053_f;PAC000053_g;JN038282_s
JN565282_s	0	0	0	0	0	0	0	0	0	0	0	0	0	0	0	0	0	0	2.22539e-05	0	Bacteria;Cyanobacteria;Hormogoneae;Stigonematales;Scytonemataceae;Scytonema;JN565282_s
JQ770111_s	0	0	0	0	0	0	0	0	0	0	0	0	0	0	0	0.000167336	0	0	0	0	Bacteria;Cyanobacteria;PAC000053_c;PAC000053_o;PAC000053_f;PAC000053_g;JQ770111_s
KB217478_s	0	0	0	0	0	0	0	0	0	0	0	0	0	0	0.000112803	0	0	0	0	0	Bacteria;Cyanobacteria;Hormogoneae;Nostocales;Nostocaceae;Calothrix;KB217478_s
Leptolyngbya foveolarum group	0	0	0	0	0	0	0	0	0	0	0	0.00015328	0	0	0	0	0	0	0	0	Bacteria;Cyanobacteria;Chroobacteria;Oscillatoriales;Pseudanabaenaceae;Leptolyngbya;Leptolyngbya foveolarum group
Leptolyngbya_uc	0	0	0	0	0	0	0	0	0	0	0	0	0	0	0.00154164	0	0	0	0	0	Bacteria;Cyanobacteria;Chroobacteria;Oscillatoriales;Pseudanabaenaceae;Leptolyngbya;Leptolyngbya_uc
Mastigocladopsis_uc	0	0	0	0	0	0	0	0	0	0	0.00817985	0	0	0	0	0	0	0	0	0	Bacteria;Cyanobacteria;Hormogoneae;Stigonematales;Scytonemataceae;Mastigocladopsis;Mastigocladopsis_uc
Microcoleus antarcticus	0	0	0	0	0	0	0	0	0	0	2.74492e-05	0	0	0	0	0	0	0	0	0	Bacteria;Cyanobacteria;Chroobacteria;Oscillatoriales;Planktothrix_f;Microcoleus;Microcoleus antarcticus
Microcoleus glaciei	0	0	0	0	0	0	0	0	0	0	0	0	4.43066e-05	0	0	0	0	0	0	0	Bacteria;Cyanobacteria;Chroobacteria;Oscillatoriales;Symploca_f;Microcoleus_g1;Microcoleus glaciei
Microcoleus vaginatus	0	0	0	0	0	0	0	0	0	0	0	0	0.000221533	0	0	0	0	0	0	0	Bacteria;Cyanobacteria;Chroobacteria;Oscillatoriales;Planktothrix_f;Microcoleus;Microcoleus vaginatus
Microcoleus_uc	0	0	0	0	0	0	0	0	0	0	0	0	0.00026584	0	0	0	0	0	0	0	Bacteria;Cyanobacteria;Chroobacteria;Oscillatoriales;Planktothrix_f;Microcoleus;Microcoleus_uc
Nostoc calcicola	0	0	0	0	0	0	0	0	0	0	0	0	4.43066e-05	0	0	0.00083668	0	0.00115103	0	0.000217533	Bacteria;Cyanobacteria;Hormogoneae;Nostocales;Nostocaceae;Nostoc;Nostoc calcicola
Nostoc commune group	0	0	0	0	0	0	0	0	1.45552e-05	0	0	0	0.00026584	0.000113263	0	0.000920348	0	8.22166e-05	0	0.00108767	Bacteria;Cyanobacteria;Hormogoneae;Nostocales;Nostocaceae;Nostoc;Nostoc commune group
Nostoc muscorum	0	0	0	0	0	0	0	0	0	0	2.74492e-05	0	0	0	0	0	0	0	0	0	Bacteria;Cyanobacteria;Hormogoneae;Nostocales;Nostocaceae;Nostoc;Nostoc muscorum
Nostoc_uc	0	0	0	0	0	0	0	0	0	0.000469946	0	0	0.000753212	0	0	0.00317938	0	8.22166e-05	0	0.000478573	Bacteria;Cyanobacteria;Hormogoneae;Nostocales;Nostocaceae;Nostoc;Nostoc_uc
PAC000053_g_uc	0	0	0	0	5.03069e-05	2.38339e-05	0.000473195	0	5.82208e-05	0	0	4.71631e-05	8.86132e-05	0	0	0	0	0	0	8.70133e-05	Bacteria;Cyanobacteria;PAC000053_c;PAC000053_o;PAC000053_f;PAC000053_g;PAC000053_g_uc
PAC000053_s	0	0	0	0	0	0	0	0	1.45552e-05	0	0	2.35816e-05	0	0	0	0	0	0	0	0	Bacteria;Cyanobacteria;PAC000053_c;PAC000053_o;PAC000053_f;PAC000053_g;PAC000053_s
PAC000090_s	0	0	0	0	0	0	0	0	0.000203773	0	8.23475e-05	0	0	0	1.88005e-05	0	0	0	0	0	Bacteria;Cyanobacteria;PAC002560_c;PAC002560_o;PAC002560_f;PAC002560_g;PAC000090_s
PAC000112_s	0	0	0	0	0	0.000131087	0.030869	0	0.000858756	0.000111892	0.0306058	0.00029477	0	0	0	0	0	0	0.000556347	0	Bacteria;Cyanobacteria;PAC002560_c;PAC002560_o;PAC002560_f;PAC002560_g;PAC000112_s
PAC000147_s	1.61619e-05	0	0	0.000155188	0.00130798	0.000357509	0.000640205	0.000414634	0.000349325	0.00199168	0.00746617	0.000212234	0	0	3.76011e-05	0	6.18965e-05	0	0	0	Bacteria;Cyanobacteria;PAC002560_c;PAC002560_o;PAC002560_f;PAC002560_g;PAC000147_s
PAC000284_s	0	0	0	0	0	7.15018e-05	0	0	4.36656e-05	0	2.74492e-05	0	0	0	0	0	0	0	0	0	Bacteria;Cyanobacteria;PAC002560_c;PAC002560_o;PAC002560_f;PAC002560_g;PAC000284_s
PAC000348_s	0	0	0	0	0	0	0.00100206	0	0	0	0	0	0	0	0	0	0	0	0	0	Bacteria;Cyanobacteria;PAC000053_c;PAC000053_o;PAC000053_f;PAC000053_g;PAC000348_s
PAC000392_s	0	0	0	0	5.03069e-05	0	0	0	0	0	2.74492e-05	0	0	0	0	0.00041834	0	0	0	0	Bacteria;Cyanobacteria;PAC002560_c;PAC002560_o;PAC002560_f;PAC002560_g;PAC000392_s
PAC000393_g_uc	0	0	0	0	0	0	0	0	0	0.000380432	0.000137246	0	0	0	0	0	0	0	0	0	Bacteria;Cyanobacteria;PAC002560_c;PAC000393_o;PAC000393_f;PAC000393_g;PAC000393_g_uc
PAC000473_s	0	0	0	0	0	5.95848e-05	0	0	0.000247438	0	0	0	0	0	0	0	0	0	0	0	Bacteria;Cyanobacteria;PAC002560_c;PAC002560_o;PAC002560_f;PAC002560_g;PAC000473_s
PAC000474_s	0	0	0	0	0	0	0	0	0	0	0	0	0	0	0	0	9.28448e-05	0	0	0	Bacteria;Cyanobacteria;PAC002560_c;PAC002560_o;PAC002560_f;PAC002560_g;PAC000474_s
PAC000546_s	0	0	0	0	0	0	2.7835e-05	0	7.2776e-05	2.23784e-05	0.000164695	3.53724e-05	0	0	0	0	0	0	0	4.35066e-05	Bacteria;Cyanobacteria;PAC000053_c;PAC000053_o;PAC000053_f;PAC000053_g;PAC000546_s
PAC000547_g_uc	0	0	0	0	0.000578529	0	0.00033402	8.29268e-05	4.36656e-05	8.95135e-05	0.00107052	0.000200443	0.000221533	0.000113263	3.76011e-05	0	0.000278534	0.000328866	0	0.000304546	Bacteria;Cyanobacteria;Vampirovibrio_c;Vampirovibrio_o;Vampirovibrio_f;PAC000547_g;PAC000547_g_uc
PAC000616_g_uc	0	0.000235405	0	0	0.000176074	0	0	8.29268e-05	0	0	0	0	0.000221533	0	9.40026e-05	0	0.000495172	0.000411083	0.0002893	8.70133e-05	Bacteria;Cyanobacteria;PAC002560_c;PAC000393_o;PAC000616_f;PAC000616_g;PAC000616_g_uc
PAC000616_s	0	0	0.00115419	0.000155188	0.000251534	2.38339e-05	0	0.000110569	5.82208e-05	2.23784e-05	8.23475e-05	2.35816e-05	8.86132e-05	5.66316e-05	0	0.000502008	0.000278534	0	0.000534093	0	Bacteria;Cyanobacteria;PAC002560_c;PAC000393_o;PAC000616_f;PAC000616_g;PAC000616_s
PAC000617_s	0	2.94256e-05	0	0	0.000528222	1.1917e-05	0.000306185	0.000193496	4.36656e-05	0	0.00032939	4.71631e-05	0.000221533	0	0.000300808	0	0.000928448	0.000411083	0.000200285	8.70133e-05	Bacteria;Cyanobacteria;PAC002560_c;PAC000393_o;PAC000616_f;PAC000616_g;PAC000617_s
PAC000618_s	0	0	0	0	0	0	0.000139175	0	7.2776e-05	0	0	0	0	0	0	0	0	0	0	0	Bacteria;Cyanobacteria;PAC000053_c;PAC000053_o;PAC000053_f;PAC000053_g;PAC000618_s
PAC000619_s	0	0	0	0	0	1.1917e-05	0	0	5.82208e-05	0	2.74492e-05	3.53724e-05	0	0	0	0	0	0	0	0	Bacteria;Cyanobacteria;PAC000053_c;PAC000053_o;PAC000053_f;PAC000053_g;PAC000619_s
PAC001025_s	0	0	0	0	0	0	2.7835e-05	0	0	4.47567e-05	0	0	0	0	0	0	0	0	0	0	Bacteria;Cyanobacteria;PAC000053_c;PAC000053_o;PAC000053_f;PAC000053_g;PAC001025_s
PAC001733_s	0	0	0	0	7.54603e-05	1.1917e-05	0.00325669	5.52845e-05	4.36656e-05	4.47567e-05	0.000905822	0	8.86132e-05	0	0	0	0	0	0	0.000217533	Bacteria;Cyanobacteria;PAC000053_c;PAC000053_o;PAC000053_f;PAC000053_g;PAC001733_s
PAC001975_s	0	0	0	0	0	1.1917e-05	0	0	0	0	2.74492e-05	0	0	0	0	0	6.18965e-05	0	0	0	Bacteria;Cyanobacteria;PAC002560_c;PAC002560_o;PAC002560_f;PAC002560_g;PAC001975_s
PAC002032_s	0	0	0	0	0	1.1917e-05	0.000361855	0	0	0	0.00260767	0.000330142	0.000797519	5.66316e-05	0.00131604	8.3668e-05	0.00653008	0.000164433	0.00494036	4.35066e-05	Bacteria;Cyanobacteria;PAC002560_c;PAC002560_o;PAC002560_f;PAC002560_g;PAC002032_s
PAC002068_s	0	0	0	0	0	1.1917e-05	0	0	0	0	0	1.17908e-05	0	0	0	0	0	0	0	0	Bacteria;Cyanobacteria;PAC002560_c;PAC002560_o;PAC002560_f;PAC002560_g;PAC002068_s
PAC002108_s	0	0	0	0	2.51534e-05	1.1917e-05	0	0	0	0	0.000109797	1.17908e-05	0	0	0.000977627	0	6.18965e-05	0	4.45077e-05	0	Bacteria;Cyanobacteria;PAC002560_c;PAC002560_o;PAC002560_f;PAC002560_g;PAC002108_s
PAC002498_s	0	0	0	0	0	0	0	0	0	0	0	0	0	0	3.76011e-05	0	0	0	0	0	Bacteria;Cyanobacteria;PAC002560_c;PAC002560_o;PAC002560_f;PAC002560_g;PAC002498_s
PAC002560_g_uc	0	0	0.00032977	0.000869052	0.00581044	0.00327716	0.0011134	0.0031374	0.00149918	0.00239449	0.00699953	0.0579871	4.43066e-05	5.66316e-05	0.000488814	0.000251004	0.000495172	0	0.00725476	0	Bacteria;Cyanobacteria;PAC002560_c;PAC002560_o;PAC002560_f;PAC002560_g;PAC002560_g_uc
PAC002602_s	0	0	0	0	0	0.000643516	0	0	0.000654984	0.000201405	2.74492e-05	0.000389096	0	0	9.40026e-05	0	6.18965e-05	0	2.22539e-05	0	Bacteria;Cyanobacteria;PAC002560_c;PAC002560_o;PAC002560_f;PAC002560_g;PAC002602_s
Pseudanabaena tremula	0	0	0	0	0	0	0	0	0	0	0	0	0	0	1.88005e-05	0	0	0	0	0	Bacteria;Cyanobacteria;Chroobacteria;Oscillatoriales;Pseudanabaenaceae;Pseudanabaena;Pseudanabaena tremula
Stigonema ocellatum	0	0.00456097	0.0115694	0.016543	0.0141111	0.000286007	0	0.00668943	0.00103342	0.00116368	0.00255277	0.000330142	0.00234825	0	0.000131604	8.3668e-05	0	0.00213763	0	0.000826626	Bacteria;Cyanobacteria;Hormogoneae;Nostocales;Nostocaceae;Stigonema;Stigonema ocellatum
Stigonema_uc	0	0	0.000219847	0	0.000377302	0	0	9.67479e-05	0	0	0.000933271	5.89539e-05	0.0013292	0	3.76011e-05	0.00125502	6.18965e-05	0.00115103	0	0.000304546	Bacteria;Cyanobacteria;Hormogoneae;Nostocales;Nostocaceae;Stigonema;Stigonema_uc
Total	0.00105052	0.0129473	0.0411663	0.110059	0.132634	0.0249899	0.0515226	0.0614764	0.0256899	0.0230945	0.0903352	0.0830071	0.0118299	0.000792842	0.022241	0.0105422	0.0151956	0.00657732	0.0161786	0.0046117
